# Supplementary material for: ERK-mediated NELF-A phosphorylation promotes transcription elongation of immediate-early genes by releasing promoter-proximal pausing of RNA polymerase II
Source: Nat Commun. 2022 Dec 3;13:7476. doi: 10.1038/s41467-022-35230-4 (PMC9719515; doi:10.1038/s41467-022-35230-4)
Supplement: Supplementary file 4 — Source data [file 41467_2022_35230_MOESM4_ESM.xlsx]

## Sheet: Fig.1c
Fig. 1c	Western blots.

## Sheet: Fig.1d
Fig. 1d	Western blots.

## Sheet: Fig.1e
Fig. 1e	Western blots.

## Sheet: Fig.1f
Fig. 1f	Western blots.

## Sheet: Fig.1g
Fig. 1g	Western blots.

## Sheet: Fig.1h
Fig. 1h	Western blots.

## Sheet: Fig.1i
Fig. 1i	Western blots.

## Sheet: Supplementary Fig.1a
Supplementary Fig. 1a	Western blots.

## Sheet: Supplementary Fig. 1b
Supplementary Fig. 1b	qRT-PCR analyses.
	Cell	Gene	Time after EGF (min)	Relative expression (N=3)
	HeLa	FOS	0	0.804492	1.10327	1.09223
			30	60.6793	59.2125	52.5353
			120	2.40903	2.29956	2.15658
		EGR1	0	0.915266	0.8862	1.19853
			30	1744.15	1836.27	1389.18
			120	197.977	408.277	154.606
		EGR2	0	1.40464	0.695559	0.899805
			30	62.201	61.2322	35.8051
			120	11.0263	9.73657	7.88516

## Sheet: Supplementary Fig.1c
Supplementary Fig. 1c	Western blots.

[truncated: 43 more sheets: Supplementary Fig. 1d, Fig.2b, Fig.2c, Fig.2e, Supplementary Fig.2b, Fig.3a and Supplementary Fig.3a, Fig.3b, Fig.3c, Fig.3g, Supplementary Fig.3b, Supplementary Fig.3c, Supplementary Fig.3f and 3g, Fig.4b and 4d, Supplementary Fig.4a, Supplementary Fig.4b, Supplementary Fig.4c, Fig.5a , Fig.5b , Fig.5c , Fig.5d  …]
